# Supplementary material for: Transcriptome analysis reveals the role of GA in fruit development of ‘Cuiguan’ pear (Pyrus pyrifolia)
Source: BMC Plant Biol. 2025 Dec 9;26:71. doi: 10.1186/s12870-025-07854-3 (PMC12801501; doi:10.1186/s12870-025-07854-3)
Supplement: Supplementary file 7 — Supplementary Material 7: Table S1. Sequence of primers used for RT-qPCR in this study. [file 12870_2025_7854_MOESM7_ESM.xlsx]

## Sheet: Table S1
Table S1. Sequence of primers used for RT-qPCR in this study.
Gene Name	Accession No.	Forward primer sequences (5’→3’)	Reverse primer sequences (5’→3’)
PP2C51	EVM0014035	ACGACAGAGCTTCGTCATCG	AGCATGTTTCTGGTCGTCGT
IAA12	EVM0018389	AATGCTTCTGCTGCTGACTCT	ATCCGAGATGCCCCTTCTCT
GH3.1	EVM0039583	ATGGACCAGTGCTGCCTAAC	TCCTCAAACGTGCCGTTCTT
ARR3	EVM0040143	TCATCGAGCGGTTGCTCAAA	TAATCACGACGGGAACCTCT
SAPK3	EVM0004038	GCAGACTGCAAGCACCTTCT	TTGGATCCATCCCCTGGTGT
SAPK2	EVM0042607	AATGGCCTCCCAAACAACGA	GCCATATTTGGCGCCAGTC
GID1B	EVM0040808	CTGGCTTACAACCTCCTCCG	ACTGAGACTCGTTTTGGGGC
GID1B	EVM0014457	TTATGAAGACGGATGGGCGG	TTCTGTTCTCTTCTGCCCCC
GID2	EVM0029677	CGGCTCTGGGAGCTGATATG	GAGACGCCAGATGTAGTGGG
