# Supplementary material for: Transcriptome analysis reveals the role of GA in fruit development of ‘Cuiguan’ pear (Pyrus pyrifolia)
Source: BMC Plant Biol. 2025 Dec 9;26:71. doi: 10.1186/s12870-025-07854-3 (PMC12801501; doi:10.1186/s12870-025-07854-3)
Supplement: Supplementary file 8 — Supplementary Material 8: Table S2. Effect of GA treatment and Control on pear fruit. [file 12870_2025_7854_MOESM8_ESM.xlsx]

## Sheet: Table S2
Table S2. Effect of GA and Mock treatments on pear fruit.
Parameter	Parameter	control	GA treatment (treated)
Fruit shape index	0DAT	1.35584	1.36959
	10DAT	1.38131	1.38802
	20DAT	1.37725	1.42075
	30DAT	1.38034	1.46971
	40DAT	1.37452	1.46132
	50DAT	1.23958	1.32381
	60DAT	1.20678	1.37472
	70DAT	1.15729	1.30776
CK, control; Data are mean± SD (n=10). LSD, p<0.05 (t-test).
