# Supplementary material for: Transcriptome analysis reveals the role of GA in fruit development of ‘Cuiguan’ pear (Pyrus pyrifolia)
Source: BMC Plant Biol. 2025 Dec 9;26:71. doi: 10.1186/s12870-025-07854-3 (PMC12801501; doi:10.1186/s12870-025-07854-3)
Supplement: Supplementary file 9 — Supplementary Material 9: Table S3. Summary of the sequence data analysis. [file 12870_2025_7854_MOESM9_ESM.xlsx]

## Sheet: Table S3
Table S3. Summary of the sequence data analysis.
Sample	CleanData(bp)	AF_Q20(%)	AF_Q30(%)	AF_N(%)	AF_GC(%)
CK-0h-1	6054532902	5915257313 (97.70%)	5759636184 (95.13%)	300281 (0.00%)	2830077704 (46.74%)
CK-0h-2	6192047338	6051181183 (97.73%)	5900344246 (95.29%)	303623 (0.00%)	2894435960 (46.74%)
CK-0h-3	6468932177	6314651437 (97.62%)	6148314462 (95.04%)	318714 (0.00%)	3026957127 (46.79%)
CK-12h1	5964853807	5825216063 (97.66%)	5637857855 (94.52%)	116874 (0.00%)	2771042452 (46.46%)
CK-12h2	5781160946	5663078871 (97.96%)	5563082705 (96.23%)	309776 (0.01%)	2686766268 (46.47%)
CK-12h3	5480871082	5350438825 (97.62%)	5240187914 (95.61%)	338570 (0.01%)	2549672563 (46.52%)
CK-24h1	5646597403	5521767781 (97.79%)	5416062052 (95.92%)	298699 (0.01%)	2636640060 (46.69%)
CK-24h2	6669770508	6522736167 (97.80%)	6336608386 (95.00%)	252347 (0.00%)	3109325976 (46.62%)
CK-24h3	6195485155	6053922921 (97.72%)	5906980345 (95.34%)	253305 (0.00%)	2889824796 (46.64%)
T-12h-1	5888699006	5738642605 (97.45%)	5562533190 (94.46%)	179155 (0.00%)	2746095661 (46.63%)
T-12h-2	5816516283	5675145436 (97.57%)	5476432485 (94.15%)	161998 (0.00%)	2710595965 (46.60%)
T-12h-3	5379028248	5225169437 (97.14%)	5081278262 (94.46%)	239730 (0.00%)	2510376031 (46.67%)
T-24h-1	7274793101	7016714802 (96.45%)	6731202509 (92.53%)	290326 (0.00%)	3394003847 (46.65%)
T-24h-2	6245831292	6107707925 (97.79%)	5954030798 (95.33%)	312832 (0.01%)	2916454953 (46.69%)
T-24h-3	6477887634	6336569078 (97.82%)	6170920277 (95.26%)	317459 (0.00%)	3031155771 (46.79%)
Note: Sample: Sample ID; CleanData (bp): Total base pairs of high - quality data after filtering (unit: bp); AFQ20 (%): The percentage of sequencing base pairs with quality values above Q20 in CleanData; AFQ30 (%): The percentage of sequencing base pairs with quality values above Q30 in CleanData; AFN (%): The percentage of base pairs containing N in single - end reads in CleanData; AFGC (%): The…
