# Supplementary material for: Transcriptome analysis reveals the role of GA in fruit development of ‘Cuiguan’ pear (Pyrus pyrifolia)
Source: BMC Plant Biol. 2025 Dec 9;26:71. doi: 10.1186/s12870-025-07854-3 (PMC12801501; doi:10.1186/s12870-025-07854-3)
Supplement: Supplementary file 10 — Supplementary Material 10: Table S4. Summary of RNA-Seq map. [file 12870_2025_7854_MOESM10_ESM.xlsx]

## Sheet: Table S4
Table S4. Summary of RNA-Seq map.
Sample	Total	Unmapped(%)	Unique_Mapped(%)	Multiple_Mapped(%)	Total_Mapped(%)
CK-0h-1	40645470	3816840 (9.39%)	34285494 (84.35%)	2543136 (6.26%)	36828630 (90.61%)
CK-0h-2	41650292	3918314 (9.41%)	35119417 (84.32%)	2612561 (6.27%)	37731978 (90.59%)
CK-0h-3	43646310	4154926 (9.52%)	36725230 (84.14%)	2766154 (6.34%)	39491384 (90.48%)
CK-12h1	39903078	3953062 (9.91%)	33432090 (83.78%)	2517926 (6.31%)	35950016 (90.09%)
CK-12h2	38795244	3649424 (9.41%)	32623794 (84.09%)	2522026 (6.50%)	35145820 (90.59%)
CK-12h3	37003494	3586211 (9.69%)	31044098 (83.90%)	2373185 (6.41%)	33417283 (90.31%)
CK-24h1	37852170	3438885 (9.09%)	31936772 (84.37%)	2476513 (6.54%)	34413285 (90.91%)
CK-24h2	44764506	4144070 (9.26%)	37679088 (84.17%)	2941348 (6.57%)	40620436 (90.74%)
CK-24h3	41547080	3920486 (9.44%)	34911865 (84.03%)	2714729 (6.53%)	37626594 (90.56%)
T-12h-1	39406402	3656263 (9.28%)	33159889 (84.15%)	2590250 (6.57%)	35750139 (90.72%)
T-12h-2	38977570	3543886 (9.09%)	32876630 (84.35%)	2557054 (6.56%)	35433684 (90.91%)
T-12h-3	36231162	3360041 (9.27%)	30445978 (84.03%)	2425143 (6.69%)	32871121 (90.73%)
T-24h-1	48835464	5776147 (11.83%)	39980924 (81.87%)	3078393 (6.30%)	43059317 (88.17%)
T-24h-2	42108156	3932840 (9.34%)	35434774 (84.15%)	2740542 (6.51%)	38175316 (90.66%)
T-24h-3	43661042	4120348 (9.44%)	36689562 (84.03%)	2851132 (6.53%)	39540694 (90.56%)
Note: Sample: Sample ID; Total: The number of reads after rRNA removal, referred to as effective reads; Unmapped (%): The number of reads that do not map to the reference genome and its proportion in effective reads; Unique_Mapped (%): The number of reads that map uniquely to the reference genome and its proportion in effective reads; Multiple_Mapped (%): The number of reads that map to multiple …
