# Supplementary material for: Transcriptome analysis reveals the role of GA in fruit development of ‘Cuiguan’ pear (Pyrus pyrifolia)
Source: BMC Plant Biol. 2025 Dec 9;26:71. doi: 10.1186/s12870-025-07854-3 (PMC12801501; doi:10.1186/s12870-025-07854-3)
Supplement: Supplementary file 11 — Supplementary Material 11: Table S5. The transcript levels of GA-related genes in pear under GA treatment. [file 12870_2025_7854_MOESM11_ESM.xlsx]

## Sheet: Table S5
Table S5. The transcript levels of GA-related genes in pear under GA-treated.
Gene ID	Symbol	CK-0h	CK-12h	CK-24h	T-12h	T-24h	Description
EVM0016064	TPS28	0.172	0.249	0.123333	0.084	0.137667	XP_009367698.1 PREDICTED: ent-copalyl diphosphate synthase, chloroplastic [Pyrus x bretschneideri]
EVM0016942	TPS28	0	0.0246667	0	0	0.011	XP_018506103.1 PREDICTED: ent-copalyl diphosphate synthase, chloroplastic-like [Pyrus x bretschneideri]
EVM0026646	TPS10	0	0	0	0	0	XP_018498043.1 PREDICTED: ent-copalyl diphosphate synthase, chloroplastic-like [Pyrus x bretschneideri]
EVM0025482	TPS4	0	0	0	0	0	XP_009345822.1 PREDICTED: ent-kaur-16-ene synthase, chloroplastic-like [Pyrus x bretschneideri]
EVM0031936	KO	40.9567	30.665	36.438	35.5173	32.542	XP_018505007.1 PREDICTED: ent-kaurene oxidase, chloroplastic-like [Pyrus x bretschneideri]
MSTRG.16507	--	0.177667	0.337667	0.563667	0.066	0.0556667	ent-kaurene oxidase, chloroplastic-like [Malus domestica]
EVM0000230	KAO2	1.31333	2.25467	1.67067	2.24933	1.46633	KAB2615715.1 ent-kaurenoic acid oxidase 2-like [Pyrus ussuriensis x Pyrus communis]
EVM0010061	KAO2	2.64	7.00833	6.65233	7.306	4.529	XP_018506724.1 PREDICTED: ent-kaurenoic acid oxidase 2-like [Pyrus x bretschneideri]
EVM0011716	KAO1	1.77667	2.38367	2.86833	1.03333	1.96367	KAB2595133.1 ent-kaurenoic acid oxidase [Pyrus ussuriensis x Pyrus communis]
EVM0014031	KAO1	0	0	0	0	0	XP_018501062.1 PREDICTED: ent-kaurenoic acid oxidase 1-like [Pyrus x bretschneideri]
EVM0015106	KAO1	0	0	0	0.0213333	0	XP_009343459.1 PREDICTED: ent-kaurenoic acid oxidase 2-like [Pyrus x bretschneideri]
EVM0031581	KAO1	8.35767	12.766	16.814	15.6853	13.083	AGF25266.1 ent-kaurenoic acid oxidase [Pyrus communis]
EVM0035486	KAO1	0.759667	0.867333	1.12233	0.858667	0.757667	AGF25266.1 ent-kaurenoic acid oxidase [Pyrus communis]
EVM0040713	KAO2	22.9763	27.7553	21.3533	26.8063	15.0637	XP_018506719.1 PREDICTED: ent-kaurenoic acid oxidase 2-like [Pyrus x bretschneideri]
EVM0041123	KAO2	10.0467	8.51533	9.463	5.88867	8.97033	XP_009358120.1 PREDICTED: ent-kaurenoic acid oxidase 2-like isoform X1 [Pyrus x bretschneideri]
EVM0003739	LE	0	0	0	0	0	KAB2627221.1 gibberellin 3-beta-dioxygenase 1-like [Pyrus ussuriensis x Pyrus communis]
EVM0010592	GA3OX3	0.993667	0.584667	0.93	1.02233	1.14633	XP_009374076.2 PREDICTED: gibberellin 3-beta-dioxygenase 3 [Pyrus x bretschneideri]
EVM0017072	LE	0	0	0	0	0	XP_009355149.1 PREDICTED: gibberellin 3-beta-dioxygenase 1-like [Pyrus x bretschneideri]
EVM0025529	LE	0	0	0	0	0	KAB2634157.1 gibberellin 3-beta-dioxygenase 1-like [Pyrus ussuriensis x Pyrus communis]
EVM0028197	LE	0	2.20233	0.0226667	0	0.0216667	XP_009343425.1 PREDICTED: gibberellin 3-beta-dioxygenase 1-like [Pyrus x bretschneideri]
EVM0029020	LE	0	0	0	0	0	XP_009377503.1 PREDICTED: gibberellin 3-beta-dioxygenase 1-like [Pyrus x bretschneideri]
EVM0033887	LE	0	0	0	0	0	KAB2594926.1 gibberellin 3-beta-dioxygenase 1-like [Pyrus ussuriensis x Pyrus communis]
EVM0042103	LE	0	0	0	0	0	XP_009372969.1 PREDICTED: gibberellin 3-beta-dioxygenase 1-like [Pyrus x bretschneideri]
EVM0003508	At5g05600	0.227333	0.335	0.409333	0.274667	0.385333	KAB2602916.1 gibberellin 20 oxidase 1-like [Pyrus ussuriensis x Pyrus communis]
EVM0009219	GA20OX2	0	0	0	0	0	XP_009371252.2 PREDICTED: gibberellin 20 oxidase 2-like [Pyrus x bretschneideri]
EVM0010518	20ox2	0	0	0	0	0	XP_009367490.1 PREDICTED: gibberellin 20 oxidase 2-like [Pyrus x bretschneideri]
EVM0026213	GA20ox1B	0	0	0	0	0.026	XP_009343933.1 PREDICTED: gibberellin 20 oxidase 1-like [Pyrus x bretschneideri]
EVM0034050	GA20OX1	2.32233	0.2	0.586667	0.214667	0.0706667	KAB2626694.1 gibberellin 20 oxidase 1-like [Pyrus ussuriensis x Pyrus communis]
EVM0038242	At5g51310	0.029	0.154667	0.0593333	0.247333	0.0253333	XP_028961532.1 LOW QUALITY PROTEIN: gibberellin 20-oxidase-like protein [Malus domestica]
EVM0038310	GA20OX2	0	0	0	0	0	XP_009351069.1 PREDICTED: gibberellin 20 oxidase 2-like [Pyrus x bretschneideri]
EVM0041283	20ox2	0	0	0	0	0	XP_009367490.1 PREDICTED: gibberellin 20 oxidase 2-like [Pyrus x bretschneideri]
EVM0014457	GID1B	214.351	295.524	139.197	20.1697	17.619	KAB2616169.1 gibberellin receptor GID1B-like [Pyrus ussuriensis x Pyrus communis]
EVM0027648	GID1C	10.3417	6.32133	11.4343	5.74533	7.85567	XP_009373950.1 PREDICTED: gibberellin receptor GID1C-like [Pyrus x bretschneideri]
EVM0031495	GID1C	2.49467	1.82067	1.61167	1.41733	1.805	XP_009335651.1 PREDICTED: gibberellin receptor GID1C-like [Pyrus x bretschneideri]
EVM0034677	GID1A	0	0	0	0	0	XP_009335651.1 PREDICTED: gibberellin receptor GID1C-like [Pyrus x bretschneideri]
EVM0040808	GID1B	17.4257	40.0217	11.638	3.34967	3.11167	XP_009347111.1 PREDICTED: gibberellin receptor GID1B-like [Pyrus x bretschneideri]
EVM0006395	GID2	22.516	29.1263	24.203	15.9793	13.4717	XP_009360145.1 PREDICTED: F-box protein GID2-like [Pyrus x bretschneideri]
EVM0014078	GID2	22.516	29.1263	24.203	15.9793	13.4717	XP_009360145.1 PREDICTED: F-box protein GID2-like [Pyrus x bretschneideri]
EVM0029677	GID2	72.449	54.0647	58.928	21.9403	29.1183	XP_028962684.1 F-box protein GID2-like [Malus domestica]
EVM0013742	GID2	0.824333	0.362	0	0	0.155333	XP_018506888.1 PREDICTED: uncharacterized protein LOC103962431 [Pyrus x bretschneideri]
EVM0029953	GAI1	5.49833	15.1503	10.1357	64.4917	19.8793	KAB2618696.1 DELLA protein GAI-like [Pyrus ussuriensis x Pyrus communis]
EVM0030052	GAI	48.6053	44.3043	69.6863	77.2947	74.103	KAB2611785.1 DELLA protein GAI-like [Pyrus ussuriensis x Pyrus communis]
EVM0031004	GAI	15.094	16.4293	41.5017	53.037	64.578	AMZ00184.1 DELLA protein GAI1 [Pyrus pyrifolia]
EVM0032814	GAI1	29.532	19.2697	17.457	34.9013	38.2633	ANJ78488.1 DELLA protein GAI3 [Pyrus pyrifolia]
EVM0034024	GAIPB	128.001	144.7	123.266	146.764	133.196	AMZ00185.1 DELLA protein GAI2 [Pyrus pyrifolia]
EVM0037707	GAI1	0	0	0	0	0	XP_009370005.1 PREDICTED: DELLA protein GAI1-like [Pyrus x bretschneideri]
EVM0008593	GAIPB	0.348333	0.579667	0.588	0.564	0.875667	RXH70307.1 hypothetical protein DVH24_007563 [Malus domestica]
EVM0016638	GAIPB	34.4737	40.466	41.961	79.714	64.7027	KAB2620038.1 spur-type DELLA protein [Pyrus ussuriensis x Pyrus communis]
EVM0001823	GA2OX2	0	0	0	0	0	XP_009363104.1 PREDICTED: gibberellin 2-beta-dioxygenase 2-like [Pyrus x bretschneideri]
EVM0003163	GA2OX2	0	0.0213333	0	0	0	XP_009372084.1 PREDICTED: gibberellin 2-beta-dioxygenase 2-like [Pyrus x bretschneideri]
EVM0004120	GA2OX1	0	0	0	0	0	XP_009360886.1 PREDICTED: gibberellin 2-beta-dioxygenase-like [Pyrus x bretschneideri]
EVM0004221	GA2OX8	0	0	0	0	0	KAB2605880.1 gibberellin 2-beta-dioxygenase 8-like [Pyrus ussuriensis x Pyrus communis]
EVM0004511	--	0.219667	0.845	0.467667	0.513	0.5	KAB2598369.1 gibberellin 2-beta-dioxygenase 1 [Pyrus ussuriensis x Pyrus communis]
EVM0004703	GA2OX8	0.137	0.306667	0.0816667	0.152333	0.057	XP_018502329.1 PREDICTED: gibberellin 2-beta-dioxygenase 8 [Pyrus x bretschneideri]
EVM0005852	GA2OX8	0	0	0	0.041	0	XP_017190364.2 gibberellin 2-beta-dioxygenase 8-like isoform X2 [Malus domestica]
EVM0010279	GA2OX1	8.799	95.4077	0.927333	9.31867	3.30433	BAU19310.1 gibberellin 2 oxidase [Pyrus pyrifolia]
EVM0011896	GA2OX8	0	0	0	0	0	XP_009358108.1 PREDICTED: gibberellin 2-beta-dioxygenase 8-like [Pyrus x bretschneideri]
EVM0013841	GA2OX1	0.720333	25.0343	0.343667	3.76367	0.699333	XP_009377126.1 PREDICTED: gibberellin 2-beta-dioxygenase 1-like isoform X1 [Pyrus x bretschneideri]
EVM0015900	GA2OX6	0	0	0	0	0	XP_009338926.1 PREDICTED: gibberellin 2-beta-dioxygenase 8 [Pyrus x bretschneideri]
EVM0017835	GA2OX2	0	0.083	0.0283333	0.087	0.0243333	KAB2625140.1 gibberellin 2-beta-dioxygenase 2-like [Pyrus ussuriensis x Pyrus communis]
EVM0017996	GA2OX8	0.160667	0.144667	0.293333	0.206333	0.324333	XP_009341058.1 PREDICTED: gibberellin 2-beta-dioxygenase 8-like [Pyrus x bretschneideri]
EVM0019064	GA2OX1	0	0	0	0.0246667	0	XP_008345937.2 gibberellin 2-beta-dioxygenase-like [Malus domestica]
EVM0022510	GA2OX2	0	0	0	0	0	XP_009363104.1 PREDICTED: gibberellin 2-beta-dioxygenase 2-like [Pyrus x bretschneideri]
EVM0024726	--	0	0	0	0	0	XP_009353867.1 PREDICTED: gibberellin 2-beta-dioxygenase 8-like [Pyrus x bretschneideri]
EVM0037091	GA2OX8	0.128	0.0593333	0.081	0.0276667	0.0996667	XP_009340934.1 PREDICTED: gibberellin 2-beta-dioxygenase 8-like [Pyrus x bretschneideri]
EVM0037154	GA2OX6	0.0473333	0.151	0	0	0.0443333	XP_028946742.1 gibberellin 2-beta-dioxygenase 6-like [Malus domestica]
