# Supplementary material for: Transcriptome analysis reveals the role of GA in fruit development of ‘Cuiguan’ pear (Pyrus pyrifolia)
Source: BMC Plant Biol. 2025 Dec 9;26:71. doi: 10.1186/s12870-025-07854-3 (PMC12801501; doi:10.1186/s12870-025-07854-3)
Supplement: Supplementary file 12 — Supplementary Material 12: Table S6. The transcript levels of fruit size - related genes in pear under GA treatment. [file 12870_2025_7854_MOESM12_ESM.xlsx]

## Sheet: Table S6
Table S6. The transcript levels of fruit size - related genes in pear under GA-treated.
Gene ID	Symbol	CK-0h	CK-12h	CK-24h	T-12h	T-24h	Description
EVM0000360	CYP84A1	10.5167	9.0673	20.3183	23.504	26.4453	XP_009338655.1 PREDICTED: cytochrome P450 84A1-like [Pyrus x bretschneideri]
EVM0001811	CYP94C1	24.429	18.046	0.5963	0.1763	0.7653	XP_009348573.2 PREDICTED: cytochrome P450 94C1-like [Pyrus x bretschneideri]
EVM0003679	CYP94C1	1.4447	0.751	1.0257	0.2897	0.665	XP_009374745.1 PREDICTED: cytochrome P450 94C1-like [Pyrus x bretschneideri]
EVM0009303	CYP734A1	6.229	1.1787	4.1413	0.1637	0.7747	XP_008361238.2 cytochrome P450 734A1-like [Malus domestica]
EVM0015181	CYP94A1	68.4743	50.8617	4.2683	3.7723	2.696	KAB2602226.1 cytochrome P450 94A1-like [Pyrus ussuriensis x Pyrus communis]
EVM0017897	CYP84A1	4.3203	5.108	7.6937	10.387	8.9453	XP_009346304.1 PREDICTED: cytochrome P450 84A1-like [Pyrus x bretschneideri]
EVM0020007	CYP81Q32	27.382	12.3507	24.226	8.8493	9.256	KAB2617777.1 cytochrome P450 81D11-like [Pyrus ussuriensis x Pyrus communis]
EVM0027347	CYP71B26	0.116	0.437	0.3227	1.3797	0.537	KAB2609833.1 cytochrome P450 71B26-like [Pyrus ussuriensis x Pyrus communis]
EVM0034226	CYP82G1	27.4143	21.6793	2.128	0.3487	1.229	XP_009372224.1 PREDICTED: cytochrome P450 82G1-like isoform X3 [Pyrus x bretschneideri]
EVM0042557	CYP736A117	15.1073	8.8553	13.296	0.7187	5.722	KAB2633281.1 cytochrome P450 71A3-like [Pyrus ussuriensis x Pyrus communis]
EVM0000505	At5g51380	0.5803	0.8027	1.4177	1.441	1.6967	XP_009372867.1 PREDICTED: F-box protein At5g07670-like [Pyrus x bretschneideri]
EVM0000684	At2g26850	0.647	2.572	1.5293	2.666	2.2523	KAB2608419.1 F-box protein [Pyrus ussuriensis x Pyrus communis]
EVM0006797	EBF2	0.8517	0.9637	1.4523	5.1813	2.45	XP_009364023.1 PREDICTED: EIN3-binding F-box protein 1-like [Pyrus x bretschneideri]
EVM0011158	SKIP2	11.5807	12.3147	2.8987	4.2197	3.3153	KAB2626502.1 F-box protein SKIP2-like [Pyrus ussuriensis x Pyrus communis]
EVM0013886	At1g67340	33.854	54.4187	13.126	5.0783	7.9743	XP_009359433.1 PREDICTED: F-box protein At1g67340-like [Pyrus x bretschneideri]
EVM0017863	At2g26850	1.374	1.2677	1.828	2.9697	2.8323	KAB2620729.1 F-box protein [Pyrus ussuriensis x Pyrus communis]
EVM0029517	At2g02240	36.6747	25.2297	9.7077	8.9837	9.11	XP_018498802.1 PREDICTED: F-box protein At2g02240-like isoform X1 [Pyrus x bretschneideri]
EVM0029677	GID2	72.449	54.0647	58.928	21.9403	29.1183	XP_028962684.1 F-box protein GID2-like [Malus domestica]
EVM0037166	SKP2B	16.5763	20.3247	10.7537	6.9847	7.4103	KAB2635103.1 F-box protein SKP2A-like [Pyrus ussuriensis x Pyrus communis]
EVM0041886	TULP3	39.5037	23.2797	13.0593	13.3327	12.381	KAB2599460.1 tubby-like F-box protein 3 [Pyrus ussuriensis x Pyrus communis]
EVM0003069	KIN12F	0.9703	0.8323	1.461	2.2567	2.0127	XP_009364663.1 PREDICTED: kinesin-like protein KIN-12F [Pyrus x bretschneideri]
EVM0009230	KIN5C	0.618	0.4633	1.468	1.4553	2.628	XP_009366729.1 PREDICTED: kinesin-like protein KIN-5C [Pyrus x bretschneideri]
EVM0013365	KIN12F	0.5523	0.7683	0.866	1.5357	1.468	XP_009361089.1 PREDICTED: kinesin-like protein KIN-12F [Pyrus x bretschneideri]
EVM0018044	KIN4C	0.6267	0.4717	1.456	1.3063	2.2283	XP_018507343.1 PREDICTED: kinesin-like protein KIN-4C [Pyrus x bretschneideri]
EVM0028099	KIN7G	0.6777	0.6107	0.7877	1.677	1.395	XP_009378198.1 PREDICTED: kinesin-like protein KIN-7G [Pyrus x bretschneideri]
EVM0006115	EXPA1	137.744	10.0413	93.3193	20.5467	61.4747	XP_009360325.1 PREDICTED: expansin-A1 [Pyrus x bretschneideri]
EVM0018331	EXPB3	19.061	1.102	10.8187	0.625	9.2347	KAB2612196.1 expansin-B3-like [Pyrus ussuriensis x Pyrus communis]
EVM0019413	EXPA8	901.165	54.1263	583.576	62.792	373.527	NP_001289231.1 expansin precursor [Pyrus x bretschneideri]
EVM0032910	EXPA10	153.557	23.2647	81.2147	34.254	48.9327	KAB2624536.1 expansin 4 [Pyrus ussuriensis x Pyrus communis]
EVM0039667	EXPA2	57.363	8.8503	31.868	5.4423	28.5053	NP_001289251.1 expansin-A4-like precursor [Pyrus x bretschneideri]
EVM0003525	UXT1	8.7893	3.851	15.638	33.195	22.1087	KAB2614758.1 membrane protein [Pyrus ussuriensis x Pyrus communis]
EVM0036680	At3g27390	3.1583	0.9097	1.898	0.7167	1.5757	KAB2610738.1 membrane protein [Pyrus ussuriensis x Pyrus communis]
EVM0019854	--	5.6267	3.8267	8.9937	15.4723	12.9423	KAB2627042.1 cyclin-dependent protein kinase inhibitor SMR2 [Pyrus ussuriensis x Pyrus communis]
EVM0025390	CYCB2-3	1.7157	2.3533	3.179	3.9563	3.449	XP_018500335.1 PREDICTED: G2/mitotic-specific cyclin-2 [Pyrus x bretschneideri]
EVM0029111	CYCA1-1	1.0543	1.002	2.0317	2.317	2.879	XP_009343979.1 PREDICTED: cyclin-A1-1-like [Pyrus x bretschneideri]
EVM0036452	XTH6	53.2867	51.9343	43.6827	24.489	24.3737	XP_018499023.1 PREDICTED: probable xyloglucan endotransglucosylase/hydrolase protein 6 [Pyrus x bretschneideri]
EVM0039020	XTH32	59.825	72.1397	170.872	138.939	164.495	XP_009377030.1 PREDICTED: probable xyloglucan endotransglucosylase/hydrolase protein 32 [Pyrus x bretschneideri]
EVM0009198	PER17	0.469	0.746	1.1443	1.936	1.6603	KAB2597460.1 peroxidase 17-like [Pyrus ussuriensis x Pyrus communis]
EVM0041353	XTH31	0.9933	2.283	1.008	3.927	2.3953	XP_009356929.1 PREDICTED: xyloglucan endotransglucosylase/hydrolase protein 31-like [Pyrus x bretschneideri]
EVM0042355	TIP2-1	555.436	789.097	1043.17	1405.95	1409.82	XP_009377878.1 PREDICTED: aquaporin TIP2-1 [Pyrus x bretschneideri]
EVM0006370	MAN7	45.1687	15.3153	25.1593	11.1017	15.0593	KAB2628129.1 mannan endo-1,4-beta-mannosidase 7-like [Pyrus ussuriensis x Pyrus communis]
EVM0006545	MAN7	116.093	30.7943	76.632	25.6297	38.0043	KAB2628129.1 mannan endo-1,4-beta-mannosidase 7-like [Pyrus ussuriensis x Pyrus communis]
